# Supplementary material for: Effect of low-molecular-weight heparin in women undergoing frozen-thawed embryo transfer cycles: a retrospective cohort study
Source: BMC Pregnancy Childbirth. 2023 May 10;23:335. doi: 10.1186/s12884-023-05634-1 (PMC10170690; doi:10.1186/s12884-023-05634-1)
Supplement: Supplementary file 1 — Additional file 1: Supplementary 1 and 2 [file 12884_2023_5634_MOESM1_ESM.xlsx]

## Sheet: Supplementary 1
Supplementary 1. Baseline characteristics and reproductive outcomes of patients in different age groups. Subgroups were divided according to the number of previous failed cycles
<30
No. of cycle	1			2			3			≥4
	LMWH	CONTROL	P Value	LMWH	CONTROL	P Value	LMWH	CONTROL	P Value	LMWH	CONTROL	P Value
Cycle number	75	98		112	92		47	48		26	23
Female age	26.41±0.30	26.72±0.22	0.648	26.39±0.21	26.75±0.23	0.22	27.15±0.25	26.88±0.33	0.945	27.88±0.27	27.74±0.25	0.421
Type of infertility			0.222			0.002			0.249
Primary infertility	47	70		74	41		19	14		11	3	0.024
Secondary infertility	28	28		38	51		28	34		15	20
Years of infertility	2.92±0.21	2.47±0.17	0.136	3.24±0.20	3.21±0.21	0.969	3.49±0.31	4.35±0.35	0.114	4.15±0.45	6.13±0.48	0.004
BMI	23.29±0.43	22.75±0.33	0.446	23.20±0.33	23.90±0.32	0.074	23.38±0.55	24.22±0.54	0.328	23.27±0.61	24.52±0.75	0.218
Baseline hormone levels
FSH (mIU/mL)	6.33±0.22	6.28±0.21	0.963	6.11±0.17	6.20±0.17	0.894	5.80±0.27	5.54±0.22	0.221	6.00±0.23	5.28±0.36	0.026
E2 (pg/mL)	384.93±99.94	291.85±78.64	0.293	368.83±125.42	333.29±141.43	0.389	92.28±44.90	520.22±234.88	0.655	235.44±125.38	49.98±8.96	0.203
LH (mIU/mL)	7.06±1.52	9.36±1.63	0.179	9.16±0.99	7.55±0.63	0.872	7.47±1.40	6.21±0.77	0.644	7.64±1.44	6.74±0.92	0.802
AMH (ng/mL)	4.07±0.35	4.35±0.33	0.738	4.93±0.35	5.52±0.42	0.213	5.44±0.60	5.86±0.50	0.21	5.75±0.94	6.60±1.21	0.912
Antral follicular count	16.23±0.75	16.57±0.62	0.975	16.93±0.64	19.16±0.61	0.005	18.57±0.83	19.13±0.79	0.738	17.96±1.27	17.83±1.23	0.992
No. of embryo implanted	1.31±0.05	1.37±0.05	0.405	1.38±0.05	1.33±0.05	0.468	1.40±0.07	1.29±0.07	0.252	1.31±0.09	1.17±0.08	0.282
Embryo implantation rate	50%(46/92)	41.0%(55/134)	0.183	51.3%(79/154)	53.3%(65/122)	0.744	54.5%(36/66)	53.2%(33/62)	0.881	47.1%(16/34)	70.4%(19/27)	0.067
Biochemical pregnancy rate	50.7%(38/75)	50%(49/98)	0.931	60.7%(68/112)	57.6%(53/92)	0.653	72.3%(34/47)	60.4%(29/48)	0.219	50%(13/26)	78.3%(18/23)	0.041
Clinical pregnancy rate	49.3%(37/75)	50%(49/98)	0.931	57.1%(64/112)	57.6%(53/92)	0.947	66.0%(31/47)	56.3%(27/48)	0.332	38.5%(10/26)	69.6%(16/23)	0.029
Live birth rate	38.7%(29/75)	46.9%(46/98)	0.277	44.6%(50/112)	48.9%(45/92)	0.543	48.9%(23/47)	43.8%(21/48)	0.612	34.6%(9/26)	47.8%(11/23)	0.348
Early abortion rate	18.9%(7/37)	2.0%(1/49)	0.022	15.6%(10/64)	13.2%(7/53)	0.712	25.8%(8/31)	14.8%(4/27)	0.303	0.0%(0/10)	25.0%(4/16)	0.136
Late abortion rate	2.7%(1/37)	4.1%(2/49)	1	4.7%(3/64)	0.0%(0/53)	0.25	0.0%(0/31)	3.7%(1/27)	0.466	10.0%(1/10)	6.3%(1/16)	1
Ectopic pregnancy rate	\	\		1.6%(1/64)	1.9%(1/53)	1	0.0%(0/31)	3.7%(1/27)	0.466	\	\
30-35
No. of cycle	1			2			3			≥4
	LMWH	CONTROL	P Value	LMWH	CONTROL	P Value	LMWH	CONTROL	P Value	LMWH	CONTROL	P Value
Cycle number	95	117		142	137		79	64		63	42
Female age	32.03±0.14	31.72±0.13	0.096	31.67±0.11	31.82±0.11	0.292	32.29±0.13	32.06±0.18	0.312	32.14±0.17	32.14±0.24	0.952
Type of infertility			0.868			0.595			0.012			0.408
Primary infertility	49	59		52	46		27	10		13	6
Secondary infertility	46	58		90	91		52	54		50	36
Years of infertility	3.78±0.28	3.62±0.25	0.651	4.18±0.24	3.98±0.25	0.327	4.86±0.28	5.64±0.39	0.148	5.94±0.34	7.05±0.58	0.161
BMI	23.61±0.35	22.90±0.28	0.182	22.99±0.26	23.74±0.32	0.175	23.93±0.36	23.06±0.39	0.105	23.92±0.42	23.49±0.52	0.778
Baseline hormone levels
FSH (mIU/mL)	6.15±0.18	6.55±0.21	0.145	6.30±0.22	6.34±0.15	0.364	6.31±0.23	6.91±0.38	0.199	6.35±0.31	6.30±0.31	0.466
E2 (pg/mL)	225.41±56.13	279.01±86.69	0.915	169.75±48.50	277.15±120.97	0.893	135.66±43.24	219.83±77.06	0.638	310.89±172.98	179.31±113.64	0.315
LH (mIU/mL)	5.00±0.45	7.35±0.86	0.004	8.71±1.15	8.77±0.99	0.181	6.06±0.52	11.90±2.48	0.042	8.53±1.12	7.77±1.43	0.372
AMH (ng/mL)	3.54±0.35	4.11±0.30	0.023	4.93±0.35	5.27±0.39	0.592	4.41±0.39	4.34±0.42	0.963	4.40±0.39	3.84±0.35	0.505
Antral follicular count	13.93±0.62	15.39±0.61	0.141	16.14±0.54	16.88±0.54	0.366	15.71±0.72	15.95±0.78	0.762	16.44±0.78	16.98±0.84	0.792
No. of embryo implanted	1.31±0.05	1.28±0.04	0.712	1.34±0.04	1.30±0.04	0.488	1.37±0.06	1.30±0.06	0.378	1.22±0.05	1.24±0.07	0.85
Embryo implantation rate	37.9%(47/124)	46%(69/150)	0.177	50%(95/190)	50.6%(90/178)	0.914	50%(54/108)	45.8%(38/83)	0.563	49.4%(38/77)	50%(26/52)	0.942
Biochemical pregnancy rate	47.4%(45/95)	51.3%(60/117)	0.571	59.2%(84/142)	56.9%(78/137)	0.707	57.0%(45/79)	53.1%(34/64)	0.646	54.0%(34/63)	52.4%(22/42)	0.873
Clinical pregnancy rate	47.4%(45/95)	49.6%(58/117)	0.749	54.2%(77/142)	54.7%(75/137)	0.931	50.6%(40/79)	51.6%(33/64)	0.912	50.8%(32/63)	50.0%(21/42)	0.936
Live birth rate	37.9%(36/95)	40.2%(47/117)	0.736	41.5%(59/142)	44.5%(61/137)	0.616	40.5%(32/79)	42.2%(27/64)	0.839	7.9%(27/63)	7.1%(14/42)	0.327
Early abortion rate	15.6%(7/45)	12.1%(7/58)	0.609	15.6%(12/77)	13.3%(10/75)	0.693	17.5%(7/40)	12.1%(4/33)	0.756	15.6%(5/32)	14.3%(3/21)	1
Late abortion rate	0.0%(0/45)	6.9%(4/58)	0.2	5.2%(4/77)	1.3%(1/75)	0.379	2.5%(1/40)	6.1%(2/33)	0.865	0.0%(0/32)	19.0%(4/21)	0.042
Ectopic pregnancy rate	4.4%(2/45)	0.0%(0/58)	0.188	2.6%(2/77)	4.0%(3/75)	0.976	\	\		\	\
35-40
No. of cycle	1			2			3			≥4
	LMWH	CONTROL	P Value	LMWH	CONTROL	P Value	LMWH	CONTROL	P Value	LMWH	CONTROL	P Value
Cycle number	43	82		47	55		36	33		31	22
Female age	36.88±0.20	37.00±0.16	0.659	36.62±0.19	36.96±0.19	0.199	37.06±0.26	36.85±0.29	0.648	37.16±0.26	37.05±0.28	0.691
Type of infertility			0.851			0.961			0.571			0.805
Primary infertility	9	16		7	8		2	3		1	1
Secondary infertility	34	66		40	47		34	30		30	21
Years of infertility	4.02±0.58	5.74±0.50	0.035	5.38±0.64	5.49±0.49	0.535	5.42±0.61	7.03±0.65	0.071	8.19±0.74	9.09±0.91	0.449
BMI	23.14±0.42	23.41±0.34	0.735	24.09±0.47	23.58±0.41	0.468	24.53±0.50	23.90±0.51	0.383	23.77±0.51	23.95±0.50	0.807
Baseline hormone levels
FSH (mIU/mL)	7.10±0.34	6.82±0.23	0.289	6.83±0.26	6.95±0.36	0.707	6.70±0.45	6.39±0.40	0.486	7.42±0.84	8.06±0.86	0.459
E2 (pg/mL)	277.03±134.50	304.56±93.99	0.651	214.20±110.61	145.27±60.70	0.73	211.13±72.00	66.79±15.71	0.073	233.95±127.27	438.91±267.11	0.299
LH (mIU/mL)	6.45±1.05	6.13±0.85	0.653	7.60±1.28	7.35±1.25	0.634	5.06±0.58	8.09±1.44	0.124	7.55±1.95	5.60±1.70	0.367
AMH (ng/mL)	2.74±0.32	2.52±0.19	0.659	2.72±0.24	2.37±0.22	0.244	2.66±0.30	3.74±0.51	0.135	3.80±0.72	2.78±0.38	0.401
Antral follicular count	10.79±0.90	11.12±0.71	0.865	12.94±1.00	10.71±0.73	0.198	11.22±1.01	14.94±1.28	0.072	13.74±1.42	12.00±1.36	0.347
No. of embryo implanted	1.21±0.06	1.20±0.04	0.851	1.26±0.06	1.24±0.06	0.825	1.28±0.08	1.27±0.08	0.963	1.23±0.08	1.27±0.10	0.698
Embryo implantation rate	50%(26/52)	41.8%(41/98)	0.339	49.2%(29/59)	36.8%(25/68)	0.159	41.3%(19/46)	42.9%(18/42)	0.883	39.5%(15/38)	57.1%(16/28)	0.155
Biochemical pregnancy rate	53.5%(23/43)	45.1%(37/82)	0.374	57.4%(27/47)	45.5%(25/55)	0.227	44.4%(16/36)	51.5%(17/33)	0.557	48.4%(15/31)	63.6%(14/22)	0.272
Clinical pregnancy rate	44.2%(19/43)	41.5%(34/82)	0.77	55.3%(26/47)	40%(22/55)	0.122	44.4%(16/36)	48.5%(16/33)	0.737	45.2%(14/31)	63.6%(14/22)	0.184
Live birth rate	34.9%(15/43)	35.4%(29/82)	0.957	44.7%(21/47)	29.1%(16/55)	0.103	33.3%(12/36)	42.4%(14/33)	0.436	29.0%(9/31)	45.5%(10/22)	0.219
Early abortion rate	21.1%(4/19)	8.8%(3/34)	0.402	19.2%(5/26)	18.2%(4/22)	1	12.5%(2/16)	0.0%(0/16)	0.484	35.7%(5/14)	14.3%((2/14)	0.385
Late abortion rate	0.0%(0/19)	2.9%(1/34)	1	0.0%(0/26)	9.1%(2/22)	0.205	6.3%(1/16)	12.5%(2/16)	1	0.0%(0/14)	14.3%(2/14)	0.481
Ectopic pregnancy rate	0.0%(0/19)	2.9%(1/34)	1	\	\		6.3%(1/16)	0.0%(0/16)	1	\	\
≥40
No. of cycle	1			2			3			≥4
	LMWH	CONTROL	P Value	LMWH	CONTROL	P Value	LMWH	CONTROL	P Value	LMWH	CONTROL	P Value
Cycle number	20	29		27	24		19	16		20	10
Female age	43.15±0.59	41.66±0.27	0.042	42.07±0.31	41.50±0.33	0.148	41.68±0.32	41.38±0.32	0.441	41.45±0.41	42.90±0.74	0.091
Type of infertility			0.167			0.595			1			\
Primary infertility	2	8		1	2		1	1		20	10
Secondary infertility	18	21		26	22		18	15		\	\
Years of infertility	4.35±1.02	4.97±0.87	0.652	5.26±0.98	4.46±0.69	0.902	9.74±1.37	7.50±1.34	0.217	7.75±1.23	6.30±0.86	0.88
BMI	24.37±0.61	24.84±1.16	0.398	28.56±4.90	23.31±0.87	0.234	25.53±0.60	25.14±0.94	0.683	24.74±0.67	25.29±0.67	0.351
Baseline hormone levels
FSH (mIU/mL)	10.79±1.54	8.50±0.62	0.193	9.26±0.84	8.28±0.47	0.887	9.19±1.47	7.69±0.76	0.589	7.92±0.81	7.20±0.46	0.681
E2 (pg/mL)	342.09±191.16	242.59±126.26	0.382	350.48±145.37	171.14±76.09	0.385	53.34±13.21	79.43±29.35	0.385	159.18±62.57	58.52±21.34	0.53
LH (mIU/mL)	9.19±2.23	8.74±1.89	0.745	8.12±2.43	8.82±3.08	0.591	6.07±1.32	7.23±2.59	0.857	8.94±3.13	9.84±6.19	0.475
AMH (ng/mL)	1.33±0.22	2.06±0.36	0.339	1.57±0.25	1.85±0.22	0.234	1.75±0.31	1.70±0.30	0.605	2.58±0.55	1.97±0.67	0.307
Antral follicular count	5.55±0.77	9.69±1.09	0.007	6.59±0.92	8.63±1.04	0.086	9.42±1.37	10.13±1.65	0.909	10.15±1.41	9.70±2.08	0.846
No. of embryo implanted	1.30±0.11	1.31±0.09	0.939	1.11±0.06	1.38±0.10	0.028	1.26±0.10	1.25±0.11	0.961	1.55±0.11	1.10±0.10	0.049
Embryo implantation rate	11.5%(3/26)	21.1%(8/38)	0.502	23.3%(7/30)	27.3%(9/33)	0.72	20.8%(5/24)	30%(6/20)	0.509	12.9%(4/31)	36.4%(4/11)	0.174
Biochemical pregnancy rate	15%(3/20)	24.1%(7/29)	0.675	25.9%(7/27)	33.3%(8/24)	0.562	26.3%(5/19)	37.5%(6/16)	0.716	20.0%(4/20)	30.0%(3/10)	0.657
Clinical pregnancy rate	10%(2/20)	20.7%(6/29)	0.445	22.2%(6/27)	33.3%(8/24)	0.375	21.1%(4/19)	31.3%(5/16)	1	20.0%(4/20)	20.0%(2/10)	1
Live birth rate	10%(2/20)	17.2%(5/29)	0.685	18.5%(5/27)	25%(6/24)	0.574	15.8%(3/19)	12.5%(2/16)	0.781	10.0%(2/20)	20.0%(2/10)	0.584
Early abortion rate	0.0%(0/2)	16.7%(1/6)	1	16.7%(1/6)	25.0%(2/8)	1	25.0%(1/4)	60.0%(3/5)	0.524	50.0%(2/4)	0.0%(0/2)	0.467
Late abortion rate	\	\		\	\		\	\		\	\
Ectopic pregnancy rate	\	\		\	\		\	\		\	\

## Sheet: Supplementary 2
Supplementary 2. Baseline characteristics and reproductive outcomes of patients in different age groups. Subgroups were divided according to the number of embryos transferred this cycle.
<30
No.of embryo transferred	one embryo			one blastocyst			two embryo			two blastocyst
	LMWH	CONTROL	P Value	LMWH	CONTROL	P Value	LMWH	CONTROL	P Value	LMWH	CONTROL	P Value
Number	19	26		149	151		77	72		15	12
Female age	27.11±0.52	27.27±0.40	0.767	26.59±0.19	26.98±0.17	0.131	26.62±0.25	26.51±0.26	0.688	27.40±0.42	26.33±0.68	0.277
Type of infertility			0.094			0.105			0.91			0.704
Primary infertility	8	5		83	70		52	48		8	5
Secondary infertility	11	21		66	81		25	24		7	7
Years of infertility	4.37±0.45	4.04±0.48	0.181	2.98±0.16	3.44±0.19	0.113	3.55±0.25	2.99±0.22	0.119	3.60±0.46	3.92±0.86	0.981
BMI	23.04±0.69	23.43±0.66	0.55	23.44±0.28	23.66±0.28	0.688	23.06±0.46	23.21±0.37	0.462	22.90±0.81	25.11±1.08	0.183
Baseline hormone levels
FSH (mIU/mL)	6.63±0.52	6.22±0.33	0.179	6.06±0.13	5.90±0.14	0.288	6.12±0.24	6.31±0.23	0.555	5.82±0.51	5.62±0.58	0.802
E2 (pg/mL)	112.39±43.04	47.06±9.67	0.138	387.49±102.15	288.39±98.59	0.973	260.07±77.53	553.70±157.85	0.149	49.36±4.62	62.23±17.00	0.486
LH (mIU/mL)	7.43±1.69	7.12±2.01	0.739	8.60±1.04	7.75±0.97	0.823	7.15±0.93	8.22±1.08	0.518	8.76±2.03	9.79±2.58	0.516
AMH (ng/mL)	3.82±0.71	4.25±0.66	0.688	4.77±0.28	5.14±0.31	0.438	5.00±0.42	5.44±0.49	0.514	6.26±1.81	7.41±1.26	0.126
Antral follicular count	14.63±1.65	15.38±1.29	0.595	17.17±0.52	18.19±0.46	0.108	17.70±0.73	18.31±0.69	0.637	16.93±1.86	20.83±2.39	0.323
Embryo implantation rate	21.1%(4/19)	42.3%(11/26)	0.135	61.1%(91/149)	56.3%(85/151)	0.4	46.1%(71/154)	43.8%(63/144)	0.683	36.7%(11/30)	54.2%(13/24)	0.16
Biochemical pregnancy rate	21.1%(4/19)	42.3%(11/26)	0.135	60.4%(90/149)	53.6%(81/151)	0.237	63.6%(49/77)	65.3%(47/72)	0.834	66.7%(10/15)	83.3%(10/12)	0.408
Clinical pregnancy rate	21.1%(4/19)	42.3%(11/26)	0.135	56.4%(84/149)	52.3%(79/151)	0.481	59.7%(46/77)	62.5%(45/72)	0.73	53.3%(8/15)	83.3%(10/12)	0.217
Live birth rate	21.1%(4/19)	34.6%(9/26)	0.321	42.3%(63/149)	42.4%(64/151)	0.986	48.1%(37/77)	58.3%(42/72)	0.209	46.7%(7/15)	66.7%(8/12)	0.441
Early abortion rate	0.0%(0/4)	18.2%(2/11)	1	21.4%(18/84)	15.2%(12/79)	0.304	13.0%(6/46)	0.0%(0/45)	0.037	12.5%(1/8)	20.0%(2/10)	1
Late abortion rate	\	\		3.6%(3/84)	2.5%(2/79)	1	4.3%(2/46)	4.4%(2/45)	1	\	\
Ectopic pregnancy rate	\	\		0.0%(0/84)	1.3%(1/79)	0.485	2.2%(1/46)	2.2%(1/45)	1	\	\
30-35
No.of embryo transferred	one embryo			one blastocyst			two embryo			two blastocyst
	LMWH	CONTROL	P Value	LMWH	CONTROL	P Value	LMWH	CONTROL	P Value	LMWH	CONTROL	P Value
Number	42	50		217	207		90	88		30	15
Female age	32.31±0.21	31.94±0.21	0.236	31.86±0.09	31.82±0.09	0.752	32.06±0.13	31.95±0.15	0.59	32.00±0.20	31.87±0.38	0.674
Type of infertility			0.471			0.327			0.439			0.399
Primary infertility	6	10		79	66		42	36		14	9
Secondary infertility	36	40		138	141		48	52		16	6
Years of infertility	5.69±0.48	5.40±0.45	0.659	4.43±0.18	4.52±0.24	0.396	4.48±0.32	4.20±0.30	0.629	3.57±0.38	3.27±0.62	0.652
BMI	23.71±0.48	22.77±0.38	0.204	23.41±0.22	23.58±0.25	0.654	23.43±0.37	23.10±0.34	0.501	24.03±0.60	22.77±0.82	0.226
Baseline hormone levels
FSH (mIU/mL)	6.55±0.40	6.75±0.44	0.602	6.04±0.14	6.31±0.14	0.068	6.70±0.29	6.73±0.25	0.579	6.29±0.28	6.95±0.36	0.087
E2 (pg/mL)	165.55±103.56	203.49±100.79	0.975	225.39±58.85	266.07±85.79	0.794	159.83±48.15	208.63±63.35	0.573	185.74±77.30	573.53±487.94	0.413
LH (mIU/mL)	8.60±1.79	7.79±1.41	0.586	6.79±0.67	9.02±0.96	0.002	7.27±0.99	8.36±1.22	0.62	7.97±1.09	10.46±2.94	0.531
AMH (ng/mL)	3.03±0.48	2.95±0.31	0.647	4.41±0.24	4.78±0.26	0.171	4.70±0.45	4.56±0.38	0.611	5.16±0.61	6.93±1.83	0.942
Antral follicular count	12.45±0.94	12.66±0.84	0.832	15.94±0.42	17.00±0.42	0.105	15.68±0.69	16.16±0.68	0.619	16.60±1.17	18.27±1.83	0.383
Embryo implantation rate	38.1%(16/42)	30%(15/50)	0.413	55.3%(120/217)	57.5%(119/207)	0.65	38.3%(69/180)	40.9%(72/176)	0.619	48.3%(29/60)	56.7%(17/30)	0.456
Biochemical pregnancy rate	38.1%(16/42)	28%(14/50)	0.304	54.8%(119/217)	56.0%(116/207)	0.804	56.7%(51/90)	59.1%(52/88)	0.743	73.3%(22/30)	80%(12/15)	0.902
Clinical pregnancy rate	38.1%(16/42)	22.0%(11/50)	0.091	49.3%(107/217)	55.1%(114/207)	0.235	55.6%(50/90)	58.0%(51/88)	0.747	70%(21/30)	73.3%(11/15)	1
Live birth rate	28.6%(12/42)	14.0%(7/50)	0.085	39.6%(86/217)	44.0%(91/207)	0.366	46.7%(42/90)	48.9%(43/88)	0.769	46.7%(14/30)	53.3%(8/15)	0.673
Early abortion rate	25.0%(4/16)	9.1%(1/11)	0.588	15.0%(16/107)	12.3%(14/114)	0.562	12.0%(6/50)	11.8%(6/51)	0.971	23.8%(5/21)	27.3%(3/11)	1
Late abortion rate	0.0%(0/16)	27.3%(3/11)	0.618	2.8%(3/107)	6.1%(7/114)	0.385	2.0%(1/50)	2.0%(1/51)	1	4.8%(1/21)	0.0%(0/11)	1
Ectopic pregnancy rate	\	\		1.9%(2/107)	1.8%(2/114)	1	2.0%(1/50)	2.0%(1/51)	1	4.8%(1/21)	0.0%(0/11)	1
35-40
No.of embryo transferred	one embryo			one blastocyst			two embryo			two blastocyst
	LMWH	CONTROL	P Value	LMWH	CONTROL	P Value	LMWH	CONTROL	P Value	LMWH	CONTROL	P Value
Number	27	52		92	96		30	37		8	7
Female age	37.11±0.27	37.21±0.20	0.723	36.85±0.15	36.95±0.15	0.634	36.97±0.23	36.70±0.23	0.381	36.50±0.60	36.86±0.60	0.613
Type of infertility			1			0.209			0.443			0.2
Primary infertility	3	5		8	14		5	9		3	0
Secondary infertility	24	47		84	82		25	28		5	7
Years of infertility	5.89±0.89	6.37±0.60	0.582	5.57±0.44	6.45±0.46	0.163	5.20±0.71	5.73±0.62	0.569	6.00±1.55	6.14±1.14	0.943
BMI	24.24±0.43	23.14±0.33	0.051	24.11±0.32	24.10±0.30	0.925	23.01±0.58	23.03±0.55	0.88	23.01±1.16	23.26±1.25	0.888
Baseline hormone levels
FSH (mIU/mL)	8.11±0.82	7.48±0.37	0.768	6.93±0.27	6.66±0.28	0.103	6.66±0.34	6.88±0.34	0.663	5.10±0.61	6.64±0.94	0.397
E2 (pg/mL)	259.64±127.98	95.76±29.15	0.975	280.23±88.95	361.56±101.16	0.945	121.22±50.63	126.95±71.20	0.118	50.65±8.09	62.46±16.93	0.613
LH (mIU/mL)	7.34±1.91	5..03±0.70	0.535	7.10±0.86	7.28±0.92	0.626	5.51±0.92	6.10±0.58	0.181	4.28±0.73	15.78±8.34	1
AMH (ng/mL)	1.97±0.30	2.00±0.17	0.631	3.18±0.28	2.88±0.20	0.42	2.88±0.39	3.25±0.44	0.434	3.41±0.90	3.00±0.89	0.536
Antral follicular count	9.93±1.32	9.65±0.90	0.946	12.86±0.74	12.13±0.63	0.59	11.63±1.05	13.22±1.01	0.146	12.75±1.52	14.71±2.88	0.955
Embryo implantation rate	44.4%(12/27)	36.5%(19/52)	0.495	47.8%(44/92)	49.0%(47/96)	0.877	46.7%(28/60)	37.8%(28/74)	0.303	31.3%(5/16)	42.9%(6/14)	0.707
Biochemical pregnancy rate	44.4%(12/27)	36.5%(19/52)	0.495	46.7%(43/92)	49.0%(47/96)	0.761	73.3%(22/30)	59.5%(22/37)	0.234	50%(4/8)	71.4%(5/7)	0.608
Clinical pregnancy rate	40.7%(11/27)	32.7%(17/52)	0.478	43.5%(40/92)	45.8%(44/96)	0.745	66.7%(20/30)	54.1%(20/37)	0.295	50%(4/8)	71.4%(5/7)	0.608
Live birth rate	29.6%(8/27)	23.1%(12/52)	0.525	28.3%(26/92)	36.5%(35/96)	0.23	63.3%(19/30)	48.6%(18/37)	0.229	50%(4/8)	57.1%(4/7)	1
Early abortion rate	27.3%(3/11)	11.8%(2/17)	0.353	32.5%(13/40)	13.6%(6/44)	0.039	\	\		0.0%(0/4)	20.0%(1/5)	1
Late abortion rate	0.0%(0/11)	17.6%(3/17)	0.396	0.0%(0/40)	4.5%(2/44)	0.495	5.0%(1/20)	10.0%(2/20)	1	\	\
Ectopic pregnancy rate	\	\		2.5%(1/40)	2.3%(1/44)	1	\	\		\	\
≥40
No.of embryo transferred	one embryo			one blastocyst			two embryo			two blastocyst
	LMWH	CONTROL	P Value	LMWH	CONTROL	P Value	LMWH	CONTROL	P Value	LMWH	CONTROL	P Value
Number	31	18		30	38		23	22		2	1
Female age	42.58±0.40	42.00±0.36	0.448	41.73±0.34	41.47±0.26	0.665	42.04±0.36	41.95±0.39	0.798
Type of infertility			0.618			0.069			0.608
Primary infertility	2	2		1	7		1	2
Secondary infertility	29	16		29	31		22	20
Years of infertility	6.26±1.11	7.39±1.26	0.288	6.80±0.83	5.03±0.68	0.073	6.13±1.22	4.73±0.75	0.655
BMI	24.75±0.57	24.38±0.69	0.683	23.91±0.42	25.32±0.90	0.418	24.85±0.56	23.33±0.97	0.023
Baseline hormone levels
FSH (mIU/mL)	10.46±1.27	9.24±1.03	0.481	8.25±0.66	7.64±0.22	0.911	9.42±0.96	7.98±0.63	0.251
E2 (pg/mL)	315.24±128.62	105.62±31.25	0.885	175.49±90.65	118.94±59.10	0.291	234.55±130.98	297.72±154.53	0.65
LH (mIU/mL)	9.68±2.50	9.28±3.56	0.59	9.35±2.14	7.01±1.27	0.299	4.73±0.72	10.92±3.84	0.376
AMH (ng/mL)	1.53±0.35	1.14±0.20	0.701	2.24±0.30	2.16±0.24	0.921	1.43±0.22	2.12±0.43	0.42
Antral follicular count	7.39±1.08	8.00±1.36	0.581	8.40±0.89	10.82±0.92	0.07	6.96±1.00	8.09±1.24	0.584
Embryo implantation rate	12.9%(4/31)	16.7%(3/18)	0.697	30%(9/30)	36.8%(14/38)	0.554	10.9%(5/46)	18.2%(8/44)	0.324
Biochemical pregnancy rate	12.9%(4/31)	16.7%(3/18)	0.697	30%(9/30)	36.8%(14/38)	0.554	21.7%(5/23)	27.3%(6/22)	0.666
Clinical pregnancy rate	12.9%(4/31)	11.1%(2/18)	1	23.3%(7/30)	31.6%(12/38)	0.452	17.4%(4/23)	27.3%(6/22)	0.661
Live birth rate	12.9%(4/31)	11.1%(2/18)	1	20%(6/30)	21.1%(8/38)	0.915	8.7%(2/23)	18.2%(4/22)	0.414
Early abortion rate	\	\		14.3%(1/7)	33.3%(4/12)	0.603	50.0%(2/4)	33.3%(2/6)	1
Late abortion rate	\	\		\	\		\	\
Ectopic pregnancy rate	\	\		\	\		\	\
